# Supplementary material for: Treatment-Resistant Schizophrenia, Clozapine Resistance, Genetic Associations, and Implications for Precision Psychiatry: A Scoping Review
Source: Genes (Basel). 2023 Mar 10;14(3):689. doi: 10.3390/genes14030689 (PMC10048540; doi:10.3390/genes14030689)
Supplement: Supplementary file 1 [file genes-14-00689-s001.zip]

Archive with 1 entries (1 files):
- genes-2240259-supplementary.pdf
